# Supplementary material for: mHealth to support resistance training using outdoor gyms: the ecofit hybrid type 3 implementation–effectiveness trial
Source: Transl Behav Med. 2026 May 1;16(1):ibag024. doi: 10.1093/tbm/ibag024 (PMC13134382; doi:10.1093/tbm/ibag024)
Supplement: ibag024_Supplementary_Data [file ibag024_supplementary_data.zip]

Archive with 9 entries (9 files):
- Supplementary material 8. Fitness professional feedback.docx
- Ecofit implementation Supplementary tables_revised.docx
- Supplementary material 1. Outdoor gyms (1).docx
- Supplementary material 2. Park audit new.docx
- Supplementary material 3. QR sticker.pdf
- Supplementary material 4. Park observation data collection.pdf
- Supplementary material 5. Face to face fidelity.pdf
- Supplementary material 6. App process evaluation.docx
- Supplementary material 7. Face to face survey.docx
